# Supplementary material for: Mitogen-Activated Protein Kinase Kinase Kinase 1 Overexpression Disrupts Development of the Ocular Surface Epithelium
Source: Cells. 2025 Jun 13;14(12):894. doi: 10.3390/cells14120894 (PMC12190364; doi:10.3390/cells14120894)
Supplement: Supplementary file 1 [file cells-14-00894-s001.zip]

Archive with 1 entries (1 files):
- cells-3645547-supplementary.pdf
